# Supplementary material for: Stimulus-Based ApoE Alzheimer’s Disease Induction Model Using Microglia-Containing Brain Organoids for Drug Discovery
Source: Cells. 2026 Jul 14;15(14):1266. doi: 10.3390/cells15141266 (PMC13406232; doi:10.3390/cells15141266)
Supplement: Supplementary file 1 [file cells-15-01266-s001.zip]

Archive with 1 entries (1 files):
- cells-4418234-supplementary.pdf
